# Supplementary material for: Western diet contributes to the pathogenesis of non-alcoholic steatohepatitis in male mice via remodeling gut microbiota and increasing production of 2-oleoylglycerol
Source: Nat Commun. 2023 Jan 16;14:228. doi: 10.1038/s41467-023-35861-1 (PMC9842745; doi:10.1038/s41467-023-35861-1)
Supplement: Supplementary file 3 — Source Data [file 41467_2023_35861_MOESM3_ESM.xlsx]

## Sheet: Figure 1
Figure 1. Data
Fig. 1d	COL1A1					COL4A1					ACTA2
	ND	CL-HFS				ND	CL-HFS				ND	CL-HFS
		3 w	6 w	12 w			3 w	6 w	12 w			3 w	6 w	12 w
	0.993471	2.221	2.887	9.833		1.133	2.81	3.641	5.4		0.862	3.078	3.241	6.61565
	1.00657	2.01017	4.036	8.686		1.03	2.111	4.332	3.555		1.011	3.914	3.679	4.06701
	0.952	2.319	5.241	14.676		0.727	2.796	3.234	3.8		0.81	3.403	2.679	3.507
	1.3	2.428	2.629	15.827		1.179	1.86	2.369	5.11		0.675	2.031	3.168	3.571
	0.767	1.825	5.012	13.984		0.978	1.844	2.431	3.293		1.341	2.145	4.51	5.953
Fig. 1e	IL1B					TGFB1					TNFA
	ND	CL-HFS				ND	CL-HFS				ND	CL-HFS
		3 w	6 w	12 w			3 w	6 w	12 w			3 w	6 w	12 w
	0.921614	1.456	1.326	3.38056		0.992	4.433	2.962	5.364		1.02052	2.609	3.697	10.653
	0.935603	1.594	1.578	2.87533		0.648	3.004	3.062	3.264		1.03168	3.87	4.567	11.6779
	1.16038	1.447	2.014	2.826		1.283	2.254	2.396	4.357		0.950681	2.702	3.258	10.475
	0.954	0.887	1.697	3.3		1.508	2.106	3.2012	3.125		1.274	2.641	2.324	7.981
	0.889	1.223	2.134	3.373		0.592	3.357	2.405	3.687		0.913	1.857	4.369	6.116
Fig. 1g	COL1A1					COL4A1					ACTA2
	Healthy	NASH				Healthy	NASH				Healthy	NASH
	1.015	7.205				2.075	12.068				2.116	2.62
	2.535	10.329				0.891	19.807				1.405	3.426
	0.854	6.023				1.03	6.9				1	3.642
	2.275	4.576				2.105	7.306				1.381	2.091
	1.032	6.44				1	11.408				2.77	5.518
	0.235	2.351				0.11	3.5				0.255	1.387
	0.195	5.235				0.293	10.172				0.043	5.241
Fig. 1h	IL1B					TGFB1					TNFA
	Healthy	NASH				Healthy	NASH				Healthy	NASH
	0.891	10.795				2.094	7.961				3.232	26.876
	0.74	12.811				0.929	9.357				0.685	27.234
	1.45	20.439				2.788	1.687				1.638	12.23
	1.147	6.807				2.346	11.028				2.041	22.434
	2.414	5.136				1.346	11.17				1.11	35.265
	0.622	3.378				1.001	12.801				0.072	20.667
	0.607	8.761				1.46	4.66				0.338	5.642

## Sheet: Figure 2
Figure 2. Data
Fig. 2e	Liver (% of bodyweight)
	ND	CL-HFS	CL-HFS+ABX
	4.75836	11.5935	8.75273
	5.57491	10.1794	9.59788
	4.57143	8.96406	8.20283
	5.61404	11.6135	8.61295
	4.6875	8.8526	7.9017
Fig. 2d	Liver (% of bodyweight)
	ND	CL-HFS	CL-HFS+ABX
	186	316	211
	173	404	265
	207	312	207
	191	382	258
	197	393	308
Fig. 2e	Liver (% of Sirius staining area)				Liver (% of α-SMA staining area)				Liver (% of Oil red O staining area)
	ND	CL-HFS	CL-HFS+ABX		ND	CL-HFS	CL-HFS+ABX		ND	CL-HFS	CL-HFS+ABX
	0.154	5.499	3.748		1.277	6.916	2.2		0.446	38.2	27.469
	0.162	4.485	4.01		1.023	5.324	3.121		1.012	28.518	25.849
	0.129	7.723	2.446		1.047	6.756	2.649		0.777	37.63	28.109
	0.266	5.011	2.857		0.957	7.316	2.752		0.703	33.112	33.501
	0.305	6.024	4.709		0.798	5.438	4.16		0.389	32.645	29.713
Fig. 2f	NAS				Subtotal	Heaptocellular blooning				Steatosis				inflammation
	ND	CL-HFS	CL-HFS+ABX			ND	CL-HFS	CL-HFS+ABX		ND	CL-HFS	CL-HFS+ABX		ND	CL-HFS	CL-HFS+ABX
	0	6	3			0	2	1		0	2	1		0	2	1
	1	5	4			0	2	2		0	1	1		1	2	1
	0	5	4			0	2	2		0	1	1		0	2	1
	0	5	3			0	2	1		0	1	1		0	2	1
	0	5	4			0	2	2		0	1	1		0	2	1
Fig. 2g	COL1A1					COL4A1					ACTA2
	ND	CL-HFS	CL-HFS+ABX			ND	CL-HFS	CL-HFS+ABX			ND	CL-HFS	CL-HFS+ABX
	1.091	7.409	1.183			0.811	4.328	1.661			0.475	7.507	1.351
	0.604	10.872	1.226			0.828	3.261	1.925			1.362	4.195	2.026
	1.13	9.126	0.923			1.489	7.427	0.417			1.545	9.594	1.452
	1.465	6.397	0.754			1.09	5.551	0.467			1.25	4.851	1.169
	1	7.516	1.23			0.97	3.269	1.32			0.846	5.036	1.472
Fig. 2h	IL1B					TNFA					TGFB1					MYD88					NFKB					CCL2
	ND	CL-HFS	CL-HFS+ABX			ND	CL-HFS	CL-HFS+ABX			ND	CL-HFS	CL-HFS+ABX			ND	CL-HFS	CL-HFS+ABX			ND	CL-HFS	CL-HFS+ABX			ND	CL-HFS	CL-HFS+ABX
	0.921	3.095	0.75			1.02	11.764	2.685			0.978	5.364	1.25			1.097	1.805	0.95			1.298	1.811	0.704			0.626	10.326	5.212
	0.935	2.405	1.283			1.031	12.224	4.578			0.65	3.264	1.386			0.948	1.65	1.112			1.049	1.818	0.922			0.718	9.123	3.622
	1.16	2.289	2.016			0.95	8.326	5.129			1.108	4.357	0.633			1.253	1.514	1.355			0.727	1.242	1.026			2.228	7.987	2.816
	1.096	1.715	1.551			1.023	7.547	3.157			1.389	3.125	0.922			0.768	1.932	1.575			1.01	1.393	1.539			1.25	9.346	2.461
	0.923	2.145	1.136			1.152	9.212	3.641			1	3.687	1.231			0.986	1.726	1.241			0.979	1.757	1.049			0.975	8.43	3.569
Fig. 2i	aHSC (% of liver NPCs)					aHSC (cell number)
	ND	CL-HFS	CL-HFS+ABX			ND	CL-HFS	CL-HFS+ABX
	4.24	14.5	6.08			0.04346	0.551	0.135
	3.49	10.6	6.19			0.040135	0.424	0.109
	5.28	9.25	7.68			0.10824	0.28675	0.1987
	4.09	9.7	7.6			0.11452	0.3395	0.124
	3.15	21.8	6.97			0.0504	0.28416	0.216

## Sheet: Figure 3
Figure 3. Data
Fig. 3a
		ND1	ND2	ND3	ND4	ND5		CL-HFS1	CL-HFS2	CL-HFS3	CL-HFS4	CL-HFS5		CL-HFS+ABX1	CL-HFS+ABX2	CL-HFS+ABX3	CL-HFS+ABX4	CL-HFS+ABX5
	Methanocorpusculum	0	0	0	0	0		0	0	0	0	0		0.0117647	0	0.00892857	0.0120482	0
	Cutibacterium	0	0	0	0	0		0	0	0	0	1.37981e-05		0.0117647	0.0324675	0.0357143	0.0481928	0.0116279
	Coriobacteriales Incertae Sedis	0	0	9.20149e-06	3.30614e-05	0		0	0	0	0	0		0	0	0	0	0
	Enterorhabdus	7.55498e-05	4.45153e-05	5.5209e-05	8.26535e-05	0.000111544		6.58188e-05	5.07374e-05	3.15871e-05	4.3306e-05	0.000317355		0	0	0	0	0
	Parvibacter	7.55498e-06	0	1.8403e-05	3.30614e-05	1.48725e-05		0	0	0	0	0		0	0	0	0	0
	Eggerthellaceae	0	8.90305e-06	0	8.26535e-06	0		0	0	0	0	0		0	0	0	0	0
	Bacteroides	0.16349	0.095966	0.170136	0.108012	0.187892		0.245416	0.237637	0.184011	0.273802	0.112523		0.147059	0.0779221	0.0803571	0.0963855	0.22093
	Bacteroidales BS11 gut group	0	0	0	0	0		0	0	0	0	0		0	0.012987	0	0	0
	Bacteroidales RF16 group	0	0	0	0	0		0	0	0	0	0		0	0	0	0.0120482	0
	Bacteroidales F082	0	0	0	0	0		0	0	0	0	0		0.00588235	0	0	0.0120482	0.0465116
	Muribaculaceae	0.598642	0.366868	0.394468	0.572971	0.386433		5.11924e-05	6.76498e-05	0.000205316	2.1653e-05	0.000317355		0.3	0.175325	0.339286	0.373494	0.302326
	Paludibacteraceae	0	0	0	0	0		0	0	0	0	0		0	0	0.0178571	0	0
	Porphyromonas	0	0	0	0	0		0	0	0	2.88707e-05	0		0	0	0	0	0
	Alistipes	0.0945808	0.127777	0.125085	0.0835462	0.138776		0.000592369	0.00136145	0.00071071	0.00133527	0.00161437		0.0705882	0.123377	0.0982143	0.13253	0.0232558
	Bacteroidales p-251-o5	0	0	0	0	0		0	0	0	0	0		0	0	0.0178571	0	0
	Bromus tectorum	2.26649e-05	0	0	0	0		0	0	0	0	0		0	0	0.00892857	0.0060241	0.0116279
	Bacillus thuringiensis	0	0	0	0	0		1.46264e-05	8.45623e-06	0	0	2.75961e-05		0.0117647	0	0	0	0
	Staphylococcus	0	0.000160255	0	0	1.48725e-05		0.000555803	0.000465093	0.000252697	5.05236e-05	0.00669206		0	0.025974	0.0178571	0.0180723	0.0116279
	Atopostipes	0	0	0	0	0		0	8.45623e-06	0	0	4.13942e-05		0	0	0	0	0
	Enterococcus faecalis	0	0	0	0	0		5.11924e-05	5.07374e-05	0.0313976	9.38296e-05	0.0100864		0	0	0	0	0
	Lactobacillus gasseri	0.000491074	0.000997142	0.0012422	0.00176879	0.000870044		0.000877584	0.00418583	0.0178783	0.000606284	0.00219389		0	0	0.00892857	0	0
	Lactobacillus plantarum	0	0	0	0	0		0	0	0	0	0		0.0235294	0	0	0	0
	Lactobacillus sp. AB5262	0	0	0	0	0		0	0	0	0	0		0	0	0	0.0120482	0
	Lactobacillus	0	0	0	0	0		0	0	0	0	0		0.0117647	0.00649351	0	0.0180723	0
	Weissella	0	0	0	0	0		0	0	0	0	0		0.0294118	0.0194805	0	0	0
	Lactococcus lactis	0	0	0	0	0		0	0	0	0	0		0.0117647	0.0584416	0	0	0
	Streptococcus	0	0	0	0	0		0	0	0	0	0		0	0.00649351	0	0.0060241	0
	Christensenellaceae R-7 group	0	0	0	0	0		0	0	0	0	0		0.0117647	0	0	0	0
	Clostridium sensu stricto 1	0.00016621	0.000899209	0.00450873	0.00147123	0.00332401		0.00214277	0.00146293	0.0203105	0.00150849	0.0139774		0.0117647	0.012987	0	0	0
	Clostridiales vadinBB60 groupa	0.00012088	0.00111288	0.000763724	0.00023143	0.000669264		7.3132e-06	0	1.57935e-05	2.1653e-05	1.37981e-05		0	0	0	0	0
	Clostridiales vadinBB60 groupb	0.00370194	0.0127403	0.00564052	0.0035293	0.00468485		1.46264e-05	3.38249e-05	7.89677e-06	2.88707e-05	4.13942e-05		0	0.0194805	0.00892857	0	0
	Clostridiales vadinBB60 groupc	0	0	0	0	0		0	0	0	0	0		0	0	0	0	0.0232558
	Defluviitaleaceae UCG-011	7.55498e-06	0.00209222	0.00149984	0.00315736	0.00382968		0.00502417	0.00646056	0.00566988	0.00375318	0.00195932		0	0	0	0	0
	Family XIII AD3011 groupa	0	0.000151352	0.000156425	4.95921e-05	0.000111544		0.000248649	0.000532743	0.000157935	0.00021653	5.51922e-05		0	0	0	0	0
	Family XIII AD3011 groupb	0	0.000213673	0.000276045	5.78575e-05	8.92353e-05		5.85056e-05	0.000109931	3.15871e-05	2.88707e-05	0		0.0117647	0	0	0	0
	[Eubacterium] brachy group	3.77749e-05	6.23214e-05	4.60075e-05	9.09189e-05	0.000104108		0.00016089	6.76498e-05	3.94839e-05	0.000115483	0.000124182		0	0	0	0	0
	[Eubacterium] nodatum group	0.000128435	0.000543086	0.000542888	0.000297553	0.000394122		0.00245724	0.00411818	0.00209264	0.00186937	0.000317355		0	0	0	0	0
	Lachnospiraceae1	0	0.000284898	0.000883343	0.000281022	0.000951843		3.6566e-05	8.45623e-06	2.36903e-05	2.1653e-05	1.37981e-05		0	0	0	0	0
	Lachnospiraceae A2	0.00101992	0.000765663	0.00224516	0.00105796	0.00174009		0.0037663	0.00392369	0.00395628	0.00158789	0.00241466		0	0	0	0	0
	Lachnospiraceae ASF356	0	0.00127314	0.00176669	0.000892658	0.000632083		0.000314468	0.000346705	0.000189523	0.000259836	0.000248365		0	0	0	0	0
	Lachnospiraceae ASF356	0	0.00165597	0.00195992	0.00147123	0.000788245		0.000416853	0.000532743	0.000229006	0.000324795	0.000206971		0	0	0	0	0
	Acetatifactor	8.31048e-05	0.000231479	0.000165627	6.61228e-05	0.000290015		0.000314468	0.000211406	0.000173729	0.00043306	0.000289759		0	0	0	0	0
	Acetitomaculum	1.511e-05	0.00020477	8.28134e-05	0.000264491	0.00011898		0	0	0	0	0		0	0	0	0	0
	Blautia	0.00147322	0.00251956	0.00809732	0.00184317	0.00267706		0.107965	0.0920545	0.0986228	0.0868285	0.0599249		0.0117647	0.0194805	0.0446429	0.0060241	0.0232558
	Lachnospiraceae GCA-900066575	0.00010577	0.000329413	0.000377261	0.000223164	0.000215652		0.00146995	0.00173353	0.00113714	0.001061	0.00153158		0	0.012987	0	0	0
	Lachnoclostridiuma	9.06598e-05	0.000872499	0.00043247	0.0012646	0.000535412		0.00805184	0.00840549	0.00284284	0.00448217	0.0131495		0	0	0	0	0
	Lachnoclostridiumb	0	0	1.8403e-05	0	0		0.000241336	0.000236774	0.000142142	0.000115483	4.13942e-05		0	0	0	0	0
	Lachnospiraceae FCS020 group	0	0.000240382	0.000303649	6.61228e-05	0.000185907		0.000497298	0.000811798	0.000371148	0.000252618	0.000731297		0	0	0	0	0
	Lachnospiraceae NC2004 group	0.000430634	0.00139778	0.000607299	0.00023143	0.000513103		0.00250843	0.00188574	0.00104237	0.00114039	0.000482932		0	0	0	0	0
	Lachnospiraceae NK4A136 group	0.0143847	0.0616626	0.054482	0.0156711	0.0227327		0.0091927	0.00876065	0.0110397	0.00906538	0.00572619		0.0529412	0.0714286	0.0446429	0.0120482	0.0116279
	Lachnospiraceae UCG-001	0	0.000160255	0.000340455	0.00035541	0.000490794		0	0	0	0	0		0	0	0	0	0
	Lachnospiraceae UCG-006	0.011612	0.019008	0.00877823	0.00776116	0.0121806		0.00102385	0.000710323	0.000750193	0.000635154	0.000551922		0	0	0	0.0060241	0
	Lachnospiraceae UCG-008	5.28849e-05	0.000747857	0.000450873	0.00023143	0.00215652		8.04452e-05	2.53687e-05	4.73806e-05	8.6612e-05	2.75961e-05		0	0.00649351	0	0	0
	Marvinbryantia	0.00133723	0.0387461	0.0485563	0.0280774	0.0371665		0.0156429	0.0153142	0.0139141	0.00757855	0.0119215		0.0117647	0.0324675	0.0267857	0.0481928	0.0116279
	Roseburia	0.00010577	0.00650813	0.00195992	0.00138858	0.00223088		0.000680128	0.000794886	0.000481703	0.000490801	0.000883075		0	0.012987	0	0	0
	Tyzzerella1	7.55498e-06	1.78061e-05	9.20149e-06	0	7.43627e-06		0	0	0	0	0		0	0	0	0	0
	Tyzzerella2	7.55498e-06	0	0	0	1.48725e-05		0	0	0	0	0		0	0	0	0	0
	Tyzzerella 31	0	5.34183e-05	0	0	0		0	0	0	0	0		0	0	0	0	0
	Tyzzerella 32	0	0	0.00018403	0	1.48725e-05		0	0	0	0	0		0	0	0	0	0
	[Eubacterium] oxidoreducens group	0	0	0	0	0		2.19396e-05	0	0	0	0		0	0	0	0	0
	[Eubacterium] ventriosum group	0.00016621	0.000169158	0.000404866	0.000190103	0.000423867		0	0	0	0	0		0	0	0	0	0
	[Eubacterium] xylanophilum group	0.00019643	0.00296472	0.00238319	0.00228124	0.00165085		0.00242798	0.00295968	0.00104237	0.00279324	0.00270442		0	0	0	0.0060241	0
	Lachnospiraceae2	0.000324864	0.000596505	0.000818933	0.00105796	0.000840299		0.00327631	0.00540353	0.000655432	0.00168172	0.00106245		0	0	0	0	0
	Lachnospiraceae3	3.02199e-05	0.000952627	0.00204273	0.000545513	0.0028704		0	0	0	0	0		0	0.00649351	0.00892857	0	0
	Lachnospiraceae4	0.0142638	0.084944	0.0496053	0.0385909	0.0472872		0.0418023	0.0443698	0.0315397	0.034089	0.0220217		0.0176471	0.123377	0	0.060241	0.0348837
	Peptococcaceae	0.000332419	0.0020388	0.00117779	0.0012646	0.001517		0.00239142	0.00219862	0.00138194	0.00203538	0.00099346		0	0	0	0	0
	Peptostreptococcaceae	2.26649e-05	0.000133546	0.000791329	0.000396737	0.000371814		0.0104506	0.0101898	0.0256171	0.0119308	0.0652234		0.0117647	0.012987	0	0	0
	Anaerotruncus	0.000226649	0.0014601	0.00269604	0.00162827	0.000141289		0.00687441	0.00192802	0.000118452	0.00492966	0.00463615		0	0.00649351	0	0	0.0232558
	Ruminococcaceae GCA-900066225	3.02199e-05	6.23214e-05	0	5.78575e-05	7.43627e-05		0	0	0	0	0		0	0	0	0	0
	Harryflintia	2.26649e-05	8.01275e-05	9.20149e-05	4.13268e-05	4.46176e-05		0.000168204	0.000169125	9.47613e-05	0.000230965	0.000110384		0	0	0	0	0
	Intestinimonas1	3.02199e-05	3.56122e-05	9.20149e-06	3.30614e-05	2.23088e-05		0	0	0	0	0		0	0	0	0	0
	Intestinimonas2	0	0	0	0	0		1.46264e-05	0	0	0	0		0	0	0	0	0
	Oscillibacter	0.00306732	0.00284007	0.00469276	0.00143817	0.000423867		0.00129444	0.00233392	0.000473806	0.00132805	0.000413942		0.00588235	0.025974	0	0	0
	Ruminiclostridium	0.000868823	0.000881402	0.00154585	0.00183491	0.00274398		0.0190582	0.0174706	0.00576464	0.0124577	0.00464994		0	0.00649351	0.00892857	0	0
	Ruminiclostridium 5	0.000793273	0.00425566	0.00217155	0.00365329	0.00359916		0.00213546	0.00402517	0.000994993	0.0017178	0.00198692		0	0	0	0	0.0116279
	Ruminiclostridium 6	0	0.0029024	0.00392904	3.30614e-05	5.94902e-05		8.04452e-05	0.000879448	0	0.000591848	2.75961e-05		0	0	0	0	0
	Ruminiclostridium 9	0.00291622	0.00340097	0.00394744	0.00239695	0.00259526		0.0180563	0.0193648	0.00860748	0.0169543	0.00527086		0	0	0.00892857	0.0060241	0
	Ruminococcaceae NK4A214 group	0.00016621	0.000249286	0.000193231	4.13268e-05	7.43627e-05		0.00124324	0.00167433	0.000916026	0.00111874	0.000137981		0	0	0	0	0
	Ruminococcaceae UCG-003	0.00121635	0.000827984	0.00178509	0.000520717	0.004142		0.00449762	0.00557266	0.00365621	0.00517506	0.00131081		0.00588235	0	0	0	0
	Ruminococcaceae UCG-005a	0	7.12244e-05	4.60075e-05	9.91842e-05	6.69264e-05		0	1.69125e-05	0	2.1653e-05	0		0	0	0	0	0
	Ruminococcaceae UCG-005b	0.000672393	0.00154023	0.002466	0.000991842	0.00229781		0.00814691	0.00707786	0.00542508	0.00658251	0.00124182		0	0	0	0	0
	Ruminococcaceae UCG-010a	7.55498e-06	0.000195867	0.000193231	0.000173572	0.000223088		0.000270588	0.000541199	0.000521187	0.000382536	5.51922e-05		0	0	0	0.0120482	0
	Ruminococcaceae UCG-010b	0	0	0	0	0		0	0	0	0	0		0.0117647	0	0	0	0
	Ruminococcaceae UCG-014a	6.04399e-05	0.0111644	0.00830895	0.00770331	0.00986793		0	0	7.89677e-06	0	2.75961e-05		0.00588235	0.00649351	0.00892857	0	0
	Ruminococcaceae UCG-014b	0.0015941	0.0177438	0.0180533	0.0104722	0.0156087		0.00434404	0.00342477	0.0126743	0.00316134	0.000938268		0.00588235	0.0324675	0.0535714	0	0
	Ruminococcus 1a	3.77749e-05	0.000231479	0	9.09189e-05	0.000230524		0	0	0	0	0		0	0	0	0	0
	Ruminococcus 1b	0.00267446	0.0181711	0.00162866	0.0141255	0.0154377		0.00372242	0.00304424	0.000679123	0.00238183	0.000648508		0	0	0.00892857	0	0.0116279
	[Eubacterium] coprostanoligenes group	0.000362639	0.00126423	0.00224516	0.0025292	0.00285553		0	0	0	0	0		0	0	0.0178571	0	0
	Ruminococcaceae	0.00207006	0.00471862	0.00324813	0.00213246	0.00185907		0.0131857	0.0208277	0.0101631	0.022216	0.00797527		0	0	0	0	0.0581395
	Asteroleplasma	0	0	0	0	0		0	0	0	0	0		0.0117647	0	0	0	0
	Erysipelatoclostridium	0.00124657	0.00108617	0.000846537	0.00181011	0.000870044		0.0452322	0.0238804	0.13723	0.0198197	0.106162		0.00588235	0	0	0	0.0116279
	Erysipelotrichaceae UCG-002	0	0	0	0	0		0	0	0	0	0		0	0.012987	0	0	0
	Erysipelotrichaceae UCG-003	0	0	0	0	0		0	0	0	0	0		0	0	0.0178571	0	0
	Erysipelotrichaceae UCG-004a	0	0	0	0	0		0	0	0	0	0		0	0	0	0.0120482	0
	Erysipelotrichaceae UCG-004	0	0	0	0	0		0	0	0	0	0		0.0235294	0	0	0.0120482	0
	Turicibacter	0.0001511	0.00529732	0.00852058	0.0065131	0.00488563		0.00258887	0.0025115	0.00026849	0.00147962	0.00792008		0.0176471	0.00649351	0	0.0240964	0.0232558
	Erysipelotrichaceae1	3.02199e-05	6.23214e-05	5.5209e-05	6.61228e-05	0.000111544		0.0015504	0.00131072	0.0019505	0.0016745	0.00364269		0	0	0	0	0
	Erysipelotrichaceae2	0.000445744	0.000169158	6.44105e-05	0.000190103	0.000706446		0.000870271	0.000862536	0.000315871	0.000425842	0.000620912		0	0	0	0.0060241	0
	Dialister	0	0	0	0	0		0	0	0	0	0		0	0	0.00892857	0	0.0116279
	Fusobacterium	0	0	0	0	0		0	1.69125e-05	0	0	0		0	0	0	0	0
	Bradyrhizobium	0	0	0	0	0		0	0	0	0	0		0.0176471	0	0.00892857	0.0060241	0.0116279
	Brassica napus (rape)	0	0	0	0	0		0	0	0	0	0		0	0	0	0.0120482	0
	Triticum aestivum (bread wheat)	6.79948e-05	0	0	8.26535e-06	0		0	0	0	0	0		0	0	0	0	0
	Succinivibrio	0	0	0	0	0		0	0	0	0	4.13942e-05		0.00588235	0.00649351	0.00892857	0	0
	Parasutterella	0.0105996	0.011752	0.0100388	0.012522	0.00985306		0.0290042	0.0399472	0.0260041	0.0299461	0.103872		0.00588235	0.0194805	0	0.0120482	0
	Moraxella	0	0	0	0	0		0	0	1.57935e-05	0	0		0	0	0	0	0
	Treponema	0	0	0	0	0		0	0	0	0	0		0	0	0.0178571	0	0
	Anaeroplasma1	0.00365661	0.0194888	0.00443512	0.0196798	0.0186502		0	0	0	0	2.75961e-05		0.0117647	0.00649351	0	0.0060241	0
	Anaeroplasma2	0	0	0	0	0		0	0	0	0	0		0.0176471	0	0	0	0.0465116
	Mollicutes RF39a	6.79948e-05	0.00359683	0.00234638	0.00120674	0.00191112		0	0	0	0	0		0	0	0	0	0
	Mollicutes RF39	0.000392859	0.0105145	0.0138482	0.00705861	0.0141884		0.00115549	0.000465093	0.000442219	0.000404189	0.000206971		0.00588235	0	0.0267857	0	0.0232558
	Akkermansia	0.0589893	0.0378202	0.0092199	0.0201344	0.0185312		0.366194	0.385156	0.325663	0.416582	0.407608		0.0647059	0	0.0357143	0.0060241	0.0348837
Fig. 3d	Blautia					Alistipes
	ND	CL-HFS	CL-HFS+ABX			ND	CL-HFS	CL-HFS+ABX
	0.1473	10.7965	1.1765			9.4581	0.0592	7.0588
	0.252	9.2055	1.9481			12.7777	0.1361	12.3377
	0.8097	9.8623	4.4643			12.5085	0.0711	9.8214
	0.1843	8.6828	0.6024			8.3546	0.1335	13.253
	0.2677	5.9925	2.3256			13.8776	0.1614	2.3256
	Akkermansia					Muribaculaceae
	ND	CL-HFS	CL-HFS+ABX			ND	CL-HFS	CL-HFS+ABX
	5.8989	36.6194	6.4706			59.8642	0.00512	30
	3.782	38.5156	0			36.6868	0.00676	17.5325
	0.922	32.5663	3.5714			39.4468	0.0205	33.9286
	2.0134	41.6582	0.6024			57.2971	0.00217	37.3494
	1.8531	40.7608	3.4884			38.6433	0.0317	30.2326
All raw 16S rRNA sequencing data of mice fecal samples have been deposited in Sequence Read Archive (SRA) in NCBI BioProject ID: PRJNA719798.
Fig. 3e	Metabolites	(Number of data = 10)				All the raw data were provided in Supplemetary Figure 6.
	Samples	Phe	PCA	2-OG	Cys	Val
	ND1	47.6897	4749.14	56.1793	20.8833	4808.67
	ND2	4.76588	1235.32	15.3659	0.712143	434.544
	ND3	14.0879	3340.79	28.4775	8.25212	1829.05
	ND4	10.6861	6271.03	40.5002	1.0653	1188.36
	ND5	3.61141	631.297	14.2196	0.401268	418.568
	ND6	12.294	2080.25	5.65331	3.55213	2017.52
	ND7	0	238.727	6.36516	0	146.013
	ND8	15.709	4781.03	44.2181	3.15923	1970.94
	ND9	0	273.011	8.04349	1.22989	431.913
	ND10	18.0548	6739.19	4.58416	2.74655	2469.1
	CL-HFS1	43.2781	15806.9	249.739	9.69972	6513.26
	CL-HFS2	18.4026	5303.37	57.414	22.6062	1947.17
	CL-HFS3	47.204	7604.61	215.525	94.4607	3912.82
	CL-HFS4	30.7387	14932.1	167.077	9.04718	2522.54
	CL-HFS5	19.2436	6251.34	67.3412	17.476	2686.84
	CL-HFS6	17.1091	7614.7	326.522	15.2594	1798.53
	CL-HFS7	7.10701	7230.97	111.486	6.61062	678.439
	CL-HFS8	44.0886	9272.44	99.7377	31.0472	6015.76
	CL-HFS9	44.3361	12109.9	131.735	15.7205	4881.62
	CL-HFS10	58.4616	10796.4	107.945	83.2771	6285.07
	CL-HFS+ABX1	8.32964	1573.04	121.949	2.64067	634.382
	CL-HFS+ABX2	3.7007	6880.05	84.323	4.81468	743.708
	CL-HFS+ABX3	4.26079	2639.75	41.5718	4.29228	444.898
	CL-HFS+ABX4	10.4212	3448.93	149.174	14.1745	1363.03
	CL-HFS+ABX5	0.80372	338.644	25.7525	2.16239	144.153
	CL-HFS+ABX6	1.86199	1385.7	166.449	1.57383	452.996
	CL-HFS+ABX7	5.72803	5677.64	78.7872	5.41925	764.02
	CL-HFS+ABX8	2.15216	2029.91	36.7242	5.66482	310.655
	CL-HFS+ABX9	5.01945	711.946	51.3414	9.75108	375.142
	CL-HFS+ABX10	2.3677	733.842	21.0308	6.20941	211.7

## Sheet: Figure 4
Figure 4. Data
Fig. 4d	Patients with obesity (NAS)			2-OG				4-Hydroxybutanoic acid
	Low	High		Low	High			Low	High
	2	5		11.1704	14.2254			2.68193	9.91853
	1	5		13.9664	22.3883			2.01122	8.66838
	2	5		19.9794	32.6079			2.57726	8.40297
	1	6		10.1427	24.9774			2.0865	8.49329
Un-targeted Metabolites
Subjects	NAS	191.1(12.1439,? NF07_1,2-Bis(trimethylsiloxy)ethane)	70.1(13.2889,Unknown)	70.1(13.2978,Unknown)	152.1(13.6981,NF07_**4-HYDROXYPYRIDINE,O-TMS)	174.1(13.8159,? MU16_Pyruvic acid-TMS(MeOx))	117.1(14.1472,MU17_Lactic Acid 0,0-TMS)	72.2(15.1041,NF08_L-Valine, O-TMS)	72.2(15.1158,>L-Valine, TMS derivative)	116.1(15.3976,NF07_L-Alanine, N,O-TMS)	102.1(15.9218,NF07_Glycine, N,O-TMS)	131.1(16.0217,? 2-Hydroxyisobutyric acid; GC-EI-TOF; MS; 2 TMS; BP)	133.1(16.4626,Unknown)	45.1(16.4722,5,6-Dihydrouracil; GC-EI-TOF; MS; 2 TMS; BP)	98.1(16.5267,Unknown)	191.1(16.9944,DL-beta-Hydroxybutyric acid; GC-EI-TOF; MS; 2 TMS; BP)	86.1(17.0247,>L-Leucine, TMS derivative)	92.9(17.1356,Unknown)	241.1(17.4766,NF07_Phosphoric Acid, Monomethyl ester, O,O-TMS)	75.1(17.54,>3,7-Dioxa-2,8-disilanonane, 2,2,4,4,6,8,8-heptamethyl-)	86.2(17.675,? NF08_L-Isoleucine, O-TMS)	70.1(17.7308,? NF08_L-Proline, O-TMS)	144.2(18.634,NF08_L-Valine, N,O-TMS)	181(18.8041,Unknown)	214.1(19.0191,Unknown)	112.2(19.0452,Unknown)	174.1(19.1486,>4-Hydroxybutanoic acid, 2TMS derivative)	233.2(19.1679,? NF08_Malonic acid (2TMS))	190.1(19.3842,>Urea, 2TMS derivative)	189.1(19.4028,>Urea, 2TMS derivative)	189.1(19.4269,NF09_Urea, N,N-TMS)	84.1(19.5302,? 1,3-Dihydroxyacetone dimer; GC-EI-TOF; MS; 2 TMS; BP)	84(19.5385,Unknown)	75.1(19.8092,NF08_L-Serine, O,O-TMS)	174.2(20.1385,? O-TRIMETHYLSILYL-N-DI-TRIMETHYLSILYLAMINOETHANOL; EI-B; MS)	205.2(20.1695,NF07_Glycerol, 3 TMS)	158.2(20.1819,? NF07_Norleucine, N,O-TMS)	299.1(20.2095,NF07_Phosphoric Acid, O,O,O-TMS)	158.2(20.8116,NF07_L-Isoleucine, N,O-TMS)	146.1(20.826,Unknown)	75.1(20.8501,NF08_L-Threonine, O,O-TMS)	142.1(21.0575,NF08_L-Proline, N,O-TMS)	142.1(21.0602,L-(-)-Proline; GC-EI-TOF; MS; 2 TMS; BP)	174.2(21.2586,NF07_Glycine, N,N,O-TMS)	142.2(21.3461,Unknown)	245.1(21.4839,Unknown)	133(21.6713,>Glyceric acid, 3TMS derivative)	292.2(21.6754,NF08_Propionic Acid, 2,3 Hydorxy, O,O,O-TMS)	241.1(22.0281,NF07_Uracil, O,O-TMS)
Obese	2	0.182454	9.64572	9.74438	8.72723	0.106499	2948.54	6.32425	6.32425	156.27	6.37669	2.63923	3.08063	10.0847	3.82071	8.22393	3.94505	0.706839	4.80272	1.96401	1.31529	1.04363	13.8465	0.0251381	0.127312	0.82388	2.68193	0.0140557	11.2813	64.8067	63.2438	0.0605476	0.0605476	4.11156	32.8298	266.264	158.692	3211.73	6.1845	0.101363	7.48492	8.09905	8.09905	194.252	0.327606	0.823609	1.66371	0.328957	8.32475
Obese	1	0.0996638	15.4559	15.4559	10.9399	0.746519	2198.27	10.4548	10.4548	348.582	15.1447	4.48611	4.56106	9.73218	8.06284	50.9855	8.59581	0.813225	15.9692	19.4123	2.40548	1.30748	46.8773	0.179011	0.354072	0.389964	2.01122	0.0707692	8.14083	50.1435	54.0504	1.18208	0.429581	3.39218	50.378	263.572	574.489	3040.54	16.4779	0.556221	3.80686	18.5723	18.5723	339.508	1.01831	0.959955	0.756339	0.564461	10.2465
Obese	2	0.082652	6.78716	7.31088	10.2136	0.823459	1963.27	6.86165	6.86165	118.108	6.22313	0.717083	3.60582	9.36315	3.95123	3.6849	6.10273	0.205865	7.29532	0.392597	2.02804	1.54794	12.4427	0.0951518	0.161478	0.673716	2.57726	0	6.97593	40.3069	36.8046	0.0788255	0.196426	5.81523	38.547	252.417	65.5237	2094.66	6.4989	0.750501	10.7522	6.08487	6.08487	145.039	0.41428	1.3107	2.28926	0.958406	10.5672
Obese	1	0.225561	9.50517	9.50517	10.2662	1.12502	2765.3	11.4051	11.4051	214.747	5.19046	1.76361	7.01865	12.0024	15.7068	16.6788	14.2508	1.18054	7.94134	0.575867	6.09666	0.119866	34.3243	0.107786	1.65535	3.41896	2.0865	0.100353	30.3474	171.172	171.172	3.24334	3.24125	5.32241	13.5492	165.191	45.0384	1385.57	12.9114	1.39379	9.17856	1.78265	1.78265	147.516	0.539396	2.02517	1.12827	0.367728	6.55103
Obese with NASH	5	0.057634	7.98993	7.98993	4.99844	0.425349	2318.65	11.1386	11.1386	342.211	14.4507	5.19135	9.12404	15.9037	12.6604	34.9531	14.614	0.756387	15.1825	3.5745	5.81437	0.383433	65.7776	0.209816	1.25128	6.63268	9.91853	0.281502	24.685	81.8539	77.8393	0.0616827	0.0614445	3.05222	46.7348	347.432	142.393	2724.01	11.3039	0.506084	3.12057	9.82613	9.82613	176.615	0.44845	1.57779	2.35799	0.954534	28.3226
Obese with NASH	5	0.190671	12.1164	12.1164	11.9977	0.518344	2314.28	8.61767	8.65705	220.862	19.0193	5.49493	4.16347	11.885	5.16645	20.2634	5.55696	0.105179	6.60336	4.42238	0.925037	0.107606	46.2731	0.341697	0.949578	7.00142	8.66838	0.0698497	22.6154	120.608	84.136	0.398332	0.340888	4.24411	58.3043	326.129	78.7163	2442.5	22.1367	1.75298	12.2013	22.1569	22.1569	437.187	0.408041	4.75194	3.15133	1.74435	16.5185
Obese with NASH	5	0.12236	8.5499	8.5499	6.17014	0.431967	2096.36	3.50278	3.50278	96.6105	4.86983	1.87109	2.92714	9.22149	3.3496	17.2836	3.74171	0.209263	2.28243	0.893134	1.12997	0.155499	13.9402	0.0252599	0.344832	2.98808	8.40297	0.067437	27.3532	153.882	148.01	0.0491293	0.0491293	3.78319	63.083	531.2	111.682	3129.62	7.16918	0.269053	6.5203	9.24814	9.24814	328.038	0.40439	2.40641	2.47756	1.71118	6.41833
Obese with NASH	6	0.120811	2.57769	2.57769	13.0614	0.665048	214.943	5.1209	5.1209	56.9808	2.53378	2.32723	5.63007	11.4614	2.13658	4.77968	1.85459	0.687737	11.1821	0.926412	1.85135	0.269614	15.8445	0.0621733	0.289062	3.90719	8.49329	0.0167956	18.9251	90.8169	83.4339	0.0518602	0.0580481	3.74336	43.1833	29.1914	9.07082	2057.58	7.03295	0.58107	5.45505	12.0769	12.0769	165.692	0.261658	2.68553	0.914625	0.314108	3.89128
[truncated: 228 more columns]

## Sheet: Figure 5
Figure 5. Data
Fig. 5b	Frequency (%) of Liver NPCs
	CD3	34.7	39.4	28.9	32.2	31	33.5	40.2	43.8	61.5	35.2	48.2	47.3	66.7	44.4	32.1
	CD4	6.12	4.44	4.49	7.07	5.9	5.45	4.48	3.83	0.46	4.62	4.01	1.76	0.29	6.02	5.3
	CD8	8.11	18.4	8.77	9.37	10	14.5	22.6	19.8	1.47	13.5	28.6	5.51	0.76	24.9	12.1
	NK	14.8	12.5	9.25	8.92	11.3	8.6	8.86	7.2	6.3	7.3	8.77	4.84	9	7.28	6.92
	NKT	14.8	12.7	17.3	14.2	15.1	12	15.5	26.1	22.1	21	13.6	18.9	17.1	13	14.3
	DC	19.1	15.8	21.5	16.5	17.2	16.2	17.9	24.5	16.7	18.1	16.6	18.3	15.2	17.5	16.7
	B	17.4	18.8	17.4	20.6	19.3	15.3	14.7	11.6	17.2	13.5	12.7	4.8	10.6	13.2	10.1
	Mφ	24.9	21.5	25	24.8	25.3	31.4	27.6	31	31.1	34.6	21.4	20.1	24.1	26.1	28.7
Fig. 5d	MΦs (Macrophages, frequency (%))					MΦs (Macrophages, cell number)
	CL-HFS	CL-HFS+B. producta	CL-HFS+A. putredinis			CL-HFS	CL-HFS+B. producta	CL-HFS+A. putredinis
	24.9	31.4	21.4			0.9462	3.0144	1.4124
	21.5	27.6	28.7			0.817	1.6008	1.8176
	20.7	31	25			2.04	2.17	1.802
	24.8	36.6	26.1			1.3392	2.0196	1.4616
	25.9	25.7	20.4			1.28	2.4023	1.3056
Fig. 5f	aHSCs (Frequency (%))					aHSCs (cell number)
	CL-HFS	CL-HFS+B. producta	CL-HFS+A. putredinis			CL-HFS	CL-HFS+B. producta	CL-HFS+A. putredinis
	30.9	34	24.7			1.1742	2.2656	1.6302
	22.9	29.1	24.8			0.8702	1.6878	1.7502
	12.6	42.9	21.3			1.962	3.003	1.892
	23.9	34.9	25.9			1.2906	2.3205	1.4504
	25.3	33.6	27.2			1.256	2.3182	2.0195
Fig. 5h	Liver(% of Sirius red staining)					Liver (% of α-SMA staining area)
	CL-HFS	CL-HFS+B. producta	CL-HFS+A. putredinis			CL-HFS	CL-HFS+B. producta	CL-HFS+A. putredinis
	5.627	7.923	4.672			5.204	6.972	4.367
	4.273	7.021	6.014			4.325	5.863	5.134
	4.039	6.641	4.751			6.129	6.012	5.249
	4.851	5.885	4.269			5.175	6.723	4.675
	4.213	5.853	5.012			4.936	5.468	5.278
Fig. 5i	COL1A1					COL4A1					ACTA2
	CL-HFS	CL-HFS+B. producta	CL-HFS+A. putredinis			CL-HFS	CL-HFS+B. producta	CL-HFS+A. putredinis			CL-HFS	CL-HFS+B. producta	CL-HFS+A. putredinis
	1.036	1.204	0.635			0.962	2.045	1.634			1.003	3.684	2.146
	0.678	2.167	0.974			1.452	3.149	1.367			0.642	4.236	1.192
	1.325	2.452	1.421			1.047	2.516	1.742			0.873	1.874	2.416
	1.247	1.957	1.854			0.951	1.963	1.45			0.951	2.045	1.783
	0.852	2.356	1.047			0.692	2.224	0.973			1.273	2.781	1.04

## Sheet: Figure 6
Figure 6. Data
Fig. 6c	Liver (% of Sirius staining area)			Liver (% of α-SMA staining area)
	ND	ND+2-OG		ND	ND+2-OG
	0.491	0.893		0.566	1.305
	0.236	0.771		1.241	1.551
	0.312	0.702		0.862	1.967
	0.604	1.602		0.774	1.124
	0.307	0.54		1.238	2.137
Fig. 6d	Frequency (%) of Liver NPCs	ND						ND+2-OG
	CD3	30.4	27.9	17.6	26.2	24.8		13.3	28.2	16.8	20.3	18.5
	CD4	16.2	13.4	4.43	13.2	9.67		2.83	13.7	4.65	8.05	5.9
	CD8	8.35	9.41	9.28	9.21	8.9		7.85	8.07	8.36	8.1	8.01
	NK	10.5	13.4	10.4	11.6	11.2		12.6	12.2	8.9	11.6	11.1
	NKT	1.15	1.61	5.02	2.87	2.24		4.21	1.83	5.76	4.21	3.78
	DC	4.14	4.06	9.45	5.78	5.92		7.45	3.97	7.04	6.57	5.21
	B	32.1	30.9	18.6	29.3	25.7		13.2	38.7	30.9	29.1	27.3
Fig. 6f	Frequency (%) of MΦs			Cell number of MΦs
	ND	ND+2-OG		ND	ND+2-OG
	13.6	22.8		0.272	0.3192
	11	18.1		0.165	0.3439
	9.08	15.4		0.0908	0.3003
	14.8	21		0.1258	0.2625
	12.7	20.9		0.15875	0.3971
Fig. 6h	Frequency (%) of MΦs			Cell number of MΦs
	ND	ND+2-OG		ND	ND+2-OG
	11	17.4		0.08462	0.2436
	11.3	15.5		0.1695	0.2945
	6.62	11.9		0.0662	0.23205
	8.8	11.7		0.0585	0.10013
	9.5	13.2		0.037655	0.1525
Fig. 6i	GPR119			ACTA2			COL1A1			COL4A1
	ND	ND+2-OG		ND	ND+2-OG		ND	ND+2-OG		ND	ND+2-OG
	1.032	2.912		0.483	5.225		1.025	3.047		0.557	2.45
	0.864	1.286		1.016	4.321		0.869	4.645		1.16	1.982
	1.036	3.106		1.03	3.205		1.031	2.259		1.547	2.345
	1.321	2.824		0.982	4.01		1.295	4.946		1.012	3.26
	0.768	2.164		1.231	4.206		1.023	1.357		0.993	1.23

## Sheet: Figure 7
Figure 7. Data
Fig. 7a	GPR119KDRAW + HSC
	ACTA2			COL1A1			COL4A1
	CTR	2-OG		CTR	2-OG		CTR	2-OG
	1.2365	1.124		1.0234	1.3546		1.125	1.456
	0.8526	1.236		1.1691	1.0472		0.882	1.21
	1.036	1.01278		0.923	0.8925		0.988	1.002
	1.112	1.204		1.002	1.147		1.028	1.016
	0.907	1.219		0.895	1.165		0.974	1.224
	0.976	0.978		1.112	0.997		1.106	1.197
Fig. 7b	RAW
	GPR119				NFKB				TNFA				IL1B				TGFB1
	CTR	2-OG	TGF-β1		CTR	2-OG	TGF-β1		CTR	2-OG	TGF-β1		CTR	2-OG	TGF-β1		CTR	2-OG	TGF-β1
	1	3.123	1.518		1.161	2.2	1.623		0.846	1.698	1.459		0.998	8.932	4.305		1.066	1.419	2.305
	1.023	1.911	1.14		0.861	2.08	1.836		1.183	2.176	1.652		1.093	5.72	3.42		0.995	1.754	1.56
	0.983	2.014	1.96		1	2.159	1.978		0.989	2.348	1.78		0.982	6.78	3.95		0.938	1.471	1.78
	1.004	2.563	1.039		1.323	1.461	1.374		1.025	1.214	1.209		1.522	2.097	2.305		1.003	1.895	1.993
	0.892	1.692	1.211		0.779	1.387	1.312		1.341	1.474	1.562		1.036	2.093	4.02		1.314	1.273	1.414
	1.199	1.746	1.093		0.907	1.751	1.807		0.734	2.047	1.805		0.522	4.724	2.95		0.693	1.453	1.277
Fig. 7c	RAW + HSC
	ACTA2						COL1A1						COL4A1
	CTR	αIL-1	αTNF-α	αTGF-β1	Combined		CTR	αIL-1	αTNF-α	αTGF-β1	Combined		CTR	αIL-1	αTNF-α	αTGF-β1	Combined
	1.127	1.176	1.331	0.829	0.856		1.079	0.998	1.308	0.81	0.854		1.127	0.919	0.955	0.813	0.795
	0.985	1.091	1.168	0.871	0.765		0.927	0.965	1.227	0.656	0.706		0.885	0.823	0.957	0.776	0.777
	0.981	1.212	1.135	0.804	0.815		1.003	0.984	1.021	0.702	0.705		0.991	0.893	1.021	0.685	0.682
Fig. 7d	TAK1
	CTR siRNA	TAK1 siRNA
	0.997	0.358
	0.992	0.529
	1.037	0.59
	1.307	0.502
	0.943	0.396
	0.895	0.572
	TAK1KDRAW
Fig. 7d	GPR119			NFKB			TGFB1
	CTR	2-OG		CTR	2-OG		CTR	2-OG
	1.054	2.318		1.001	1.273		0.996	1.141
	0.982	1.937		1.111	1.199		1.056	1.211
	1.07	2.305		0.901	1.05		1.002	1.05
	0.956	1.703		0.983	0.995		1.12	1.195
	1.101	2.009		0.907	1.149		0.897	0.997
	0.875	2.114		1.161	1.126		0.975	1.116

## Sheet: Supplemetary Figure 1
S. Figure 1 Data
S. Fig. 1a	Mouse Bodyweight (gram)
	Weeks	ND					CL-HFS
	0	25.67	23.18	23.22	24.43	22.12	20.13	22.83	26.77	26.24	24.05
	3	26.93	26.2	27.92	25.89	24.13	25.58	24.8	26.89	26.5	25.4
	6	28.93	27.2	29.92	30.11	26.78	26.3	26.26	25.63	28.66	27.99
	12	32.18	31	29.39	30.58	27.98	27.2	28.58	29.56	27.84	30.82
	24	36.78	36.6	34.5	36.2	38.23	39.85	40.68	32.5	40.32	39.68
	36	38.23	39.54	40.21	43.6	37.64	46.7	45.78	46.9	47.93	49.54
S. Fig. 1b	ALT (U/L)			AST (U/L)			Cholesterol (mg/dL)			Triglyceride (mg/dL)
	ND	CL-HFS		ND	CL-HFS		ND	CL-HFS		ND	CL-HFS
	28	500		85	507		78	130		117	94
	30	293		110	295		68	90		172	155
	35	449		62	346		84	132		124	187
	25	386		71	337		99	135		128	184
	26	451		91	411		113	169		200	268
S. Fig. 1d	Liver (% of Sirius staining area)			Liver (% of α-SMA staining area)			NAS
	ND	CL-HFS		ND	CL-HFS		ND	CL-HFS
	0.154	5.499		1.034	4.25		0	5
	0.162	4.485		1.524	3.126		1	6
	0.129	7.723		0.697	2.457		0	5
	0.266	5.011		1.351	2.397		1	6
	0.279	6.024		1.012	3.452		0	5
S. Fig. 1e	Liver (% of Sirius staining area)			Liver (% of α-SMA staining area)
	Healthy	NASH		Healthy	NASH
	2.645	6.718		1.112	1.931
	1.35	4.517		1.811	2.263
	2.038	4.262		1.524	3.26
	1.254	3.027		1.103	2.316
	1.091	2.938		1.506	3.024
	1.679	4.326		1.471	3.642
	1.702	4.201		1.422	2.753
S. Fig. 1f	MyD88			NF-kB			IL-6			CCL2
	Healthy	NASH		Healthy	NASH		Healthy	NASH		Healthy	NASH
	1.482	2.279		1.493	4.858		1.492	30.779		1.109	19.844
	1.025	4.025		1.523	5		0.178	11.848		0.94	17.688
	1	1.7		0.991	5.192		1	31.5		1.763	19.0726
	1.201	1.137		1.909	2.006		0.981	4.433		0.314	4.464
	1.3	2.465		1.023	6.666		0.435	28.2416		1.338	15.6026
	0.368	1.361		0.13	1.462		1.619	2.674		1.474	9.56
	0.565	1.351		0.149	1.445		1.086	1.986		0.88	5.037

## Sheet: Supplemetary Figure 2
S. Figure 2 Data
S. Fig. 2d	Visceral fat (gram)
	ND	HFS
	0.812	0.889
	0.739	1.078
	0.84	0.926
	0.564	1.302
	0.496	0.678
S. Fig. 2d	IL-1β			TGF-β1			TNF-α
	ND	HFS		ND	HFS		ND	HFS
	1.112	2.225		1.483	1.201		1.189	2.177
	1.223	0.716		0.766	0.718		0.354	1.191
	0.123	0.416		1.561	0.81		1.324	1.383
	0.468	0.082		1.007	0.125		1.795	0.848
	2.04	0.756		0.325	1		0.352	1.325
	Adiponectin			Resistin			Leptin
	ND	HFS		ND	HFS		ND	HFS
	0.898	2.304		0.799	1.131		1.859	1.202
	0.252	1.667		0.279	1.205		0.276	1.488
	1.813	1.041		1.488	0.752		1.271	1.311
	1.217	0.305		1.013	0.985		1.431	0.25
	0.791	0.645		1.62	0.256		0.265	0.472

## Sheet: Supplemetary Figure 3
S. Figure 3 Data
S. Fig. 3c	IL-1β				TGF-β1				TNF-α
	CTR	ABX	ABX5		CTR	ABX	ABX5		CTR	ABX	ABX5
	1.948	2.127	1.23		1.573	0.464	1.027		1.596	1.321	2.014
	0.538	2.07	2.105		0.697	1	0.593		0.538	1.308	1.562
	0.697	1.021	2.346		0.984	0.802	0.742		0.852	1.621	1.054
	1.204	1.577	1.942		1.014	0.494	0.839		1.199	1.012	1.649
	0.666	2.144	1.236		0.811	0.64	0.927		0.811	0.993	1.013
S. Fig. 3d	Col1α1				Col4α1				α-SMA
	CTR	ABX	ABX5		CTR	ABX	ABX5		CTR	ABX	ABX5
	1.276	0.563	0.921		1.451	0.523	1.321		1.208	0.312	0.628
	0.921	0.813	0.63		0.893	0.989	0.667		0.571	0.822	0.516
	0.939	0.784	0.857		0.871	0.828	0.564		1.601	0.582	0.924
	1.04	0.777	0.459		0.831	0.704	0.923		0.802	0.362	0.374
	0.871	0.736	1.025		0.979	0.678	0.726		0.878	0.974	0.869
S. Fig. 3e	Mouse weight (gram)				Daily diet (Average, gram)
	CTR	ABX			CTR	ABX
	27.2	26.5			2.56667	2.36667
	28.6	26.9			2.1	2.09333
	25.6	25.7			2.31333	2.06667
	27.8	28.1			2.06667	1.86667
	26.8	26.7			2.13333	2.21333

[truncated: 20 more sheets: Supplemetary Figure 4, Supplemetary Figure 5, Supplemetary Figure 6, Supplemetary Figure 7, Supplemetary Figure 8, Supplemetary Figure 9, Supplemetary Figure 10, Supplemetary Figure 11, Supplemetary Figure 12, Supplemetary Figure 13, Supplemetary Figure 14, Supplemetary Figure 15, Supplemetary Figure 16, Supplemetary Figure 17, Supplemetary Figure 18, Supplemetary Figure 19, Supplemetary Figure 20, Supplemetary Figure 21, Supplemetary Figure 22, Supplemetary Figure 23]
